# Supplementary material for: SARAF and EFHB Modulate Store-Operated Ca2+ Entry and Are Required for Cell Proliferation, Migration and Viability in Breast Cancer Cells
Source: Cancers (Basel). 2021 Aug 19;13(16):4160. doi: 10.3390/cancers13164160 (PMC8393677; doi:10.3390/cancers13164160)
Supplement: Supplementary file 1 [file cancers-13-04160-s001.zip]

Archive with 1 entries (1 files):
- cancers-1285363-supplementary.pdf
